# Supplementary material for: Meta-Analysis of Carbohydrate Solution Intake during Prolonged Exercise in Adults: From the Last 45+ Years’ Perspective
Source: Nutrients. 2021 Nov 24;13(12):4223. doi: 10.3390/nu13124223 (PMC8704222; doi:10.3390/nu13124223)
Supplement: Supplementary file 1 [file nutrients-13-04223-s001.zip]

Archive with 1 entries (1 files):
- nutrients-1438372-supplementary.pdf
